# Supplementary material for: MeiosisOnline: A Manually Curated Database for Tracking and Predicting Genes Associated With Meiosis
Source: Front Cell Dev Biol. 2021 Aug 13;9:673073. doi: 10.3389/fcell.2021.673073 (PMC8415030; doi:10.3389/fcell.2021.673073)
Supplement: Supplementary file 6 [file Table_1.XLSX]

## Sheet: Sheet1
Supplementary Table 1. Keywords employed to search meiosis genes in literature
Intention	Keywords
Search genes associated with meiosis	meiosis
	meiotic
	premeiotic
	postmeiotic
	meiosis and spermatocyte
	meiosis and oocyte
Search meiosis related genes expression in teticular and ovarian somatic cells	Sertoli cell and meiosis
	Leydig cell and meiosis
	granulosa cell and meiosis
	theca cell and meiosis
