# Supplementary material for: MeiosisOnline: A Manually Curated Database for Tracking and Predicting Genes Associated With Meiosis
Source: Front Cell Dev Biol. 2021 Aug 13;9:673073. doi: 10.3389/fcell.2021.673073 (PMC8415030; doi:10.3389/fcell.2021.673073)
Supplement: Supplementary file 7 [file Table_2.XLSX]

## Sheet: Sheet1
Supplementary Table 2. The information of microarray collected from ArrayExpress
Category	Accession	Discription	Features
Development stage	E-GEOD-4206	Transcription profiling of cumulus cell oocyte complexes isolated at different time points of ovulation to identify differentially expressed genes	Cumulus Oocyte Complex eCG-treated 48h, no hCG
			Cumulus Oocyte Complex eCG-treated 48h, hCG 8h
			Cumulus Oocyte Complex eCG-treated 48h, hCG 16h
	E-GEOD-35734	Screening of genes involved in chromosome segregation in meiosis I	ovary_15.5 dpc
			testis_15.5 dpc
			ovary_neonatal day 1
			testis_neonatal day 1
			ovary_adult
			testis_adult
	E-GEOD-35106	Polysome-bound mRNA during oocyte maturation	GV-stage oocyte
			MI-stage oocyte
			MII-stage oocytes
	E-GEOD-12432	Microarray data of prepubertal, peripubertal, and adult oocytes, and from GV and MII oocytes matured in vivo or in vitro	Germinal vesicle stage oocytes derived from 7-8 wk old B6D2F1 female mice
			In vitro matured MII oocytes derived from 7-8 wk old B6D2F1 female mice
			In vitro matured MII oocytes derived from d20 B6D2F1 female mice
			In vitro matured MII oocytes derived from d26 B6D2F1 female mice
			In vivo matured MII oocytes derived from 7-8 wk old B6D2F1 female mice
			In vivo matured MII oocytes derived from d26 B6D2F1 female mice
	E-GEOD-6882	Transcription profiling of mouse embryonic ovary developmental time series	Ovary (E11.5 dpc)
			Ovary (E12.5 dpc)
			Ovary (E14.5 dpc)
			Ovary (E16.5 dpc)
			Ovary (E18.5 dpc)
	E-GEOD-6881	Transcription profiling of mouse embryonic testis developmental time series	Testis (E11.5 dpc)
			Testis (E12.5 dpc)
			Testis (E14.5 dpc)
			Testis (E16.5 dpc)
			Testis (E18.5 dpc)
	E-MEXP-1146	Vesicle oocytes to identify gene transcripts linked to epigenetic reprogramming	GV
			MII
	E-GEOD-11667	Transcription profiling of mouse oocytes to investigate age-associated increase in aneuploidy and changes in gene expression	GV oocyte from young mice
			GV oocyte from aged mice
			MII oocyte from young mic
			MII oocyte from aged mice
	E-GEOD-7948	Transcription profiling of mouse primordial germ cells in vitro modeling of primordial germ cell development	ESC
			ESC Stella-
			ESC Stella+
			D7 EB Stella-
			D7 EB Stella+
	E-GEOD-21447	A global expression switch marks pachytene initiation during mouse male meiosis	Spermatogonia
			Pre-Leptotene
			Leptotene/Zygotene
			Early-Pachytene
			Mid-Pachytene
			late-Pachytene
			Diplotene
			Round Spermatids
	E-GEOD-12769	Transcription profiling of mouse postpartum testis developmental time series (0 to 35 day)	D0pp
			D3pp
			D6pp
			D8pp
			D10pp
			D14pp
			D18pp
			D20pp
			D30pp
			D35pp
	E-GEOD-4818	Transcription profiling of mouse testis at developmental time points	gd11
			gd12
			gd14
			gd16
			gd18
			pnd0.5
			pnd2
Gene disturbulance	E-MTAB-1192	Transcriptional profiling by array of mouse wild-type and Insulin receptor (InsR)/Igf1 receptor (Igf1R) double knockout mutant Sertoli cells from testis at embryonic day E17.5 and Postnatal day 5	wild type (E17.5)
			InsR-/- and Igf1R -/- (E17.5)
			wild type (P5)
			InsR-/- and Igf1R -/- (P5)
	E-GEOD-27049	Effects of Dcp1a and Dcp2 knockdown during mouse oocyte maturation	control siRNA
			Dcp1a siRNA
			Dcp2 siRNA
			Dcp1a+Dcp2 siRNA
	E-GEOD-37354	Gene expression profiling of ovaries collected from wild type (WT) mice and progesterone receptor (PR) knock out mice	PR knockout
			wild type
	E-GEOD-35123	Gene expression in mice with conditional over-activation of hedgehog signaling in the ovary	Amhr2(cre/+)-SmoM2 mutant
			Amhr2(+/+)-SmoM2 control
	E-GEOD-23161	Beta cell overexpression of HSD11B1 in high fat fed mice	KsJ High fat fed
			MIP High fat fed
	E-GEOD-22094	Transcription profiling by array of bone marrow cells from wild type, Fancc-deficient, Fancg-deficient, and doubly deficient (Fancc/Fancg) mice	wild type
			Fancc-/-
			Fancg-/-
			Double Fancc-/-//Fancg-/-
	E-GEOD-28025	Comparative gene expression analysis of repro9/repro9 and wild type testes from 14 and 17 day mice	mutant testis at 14dpp
			wt testis at 14dpp
			mutant testis at 17dpp
			wt testis at 17dpp
	E-GEOD-10555	Comparision of expression profile between wild-type and Slc39a13 knockout osteoblasts	osteoblast Slc39a13 knockout
			osteoblast wild type
	E-GEOD-20466C	omparison of granulosa cells from WT and Inha KO mice following gonadotropin stimulation	wild type (44-46hr PMSG)
			Inha-/- (44-46hr PMSG)
			wild type (44-46hr PMSG, 6hr hCG)
			Inha-/- (44-46hr PMSG, 6hr hCG)
	E-GEOD-27261	Dmrt1 (doublesex and mab-3 related transcription factor 1) conditional knockout expression analysis of P28 testes	P28 testes Control
			P28 testes wt, Dhh Sertoli cell Dmrt1 KO
			P28 testes wt, Sf1 Sertoli cell Dmrt1 KO
	E-GEOD-31199	Down-regulation of cholesterol biosynthesis in forebrains of ERCC1-deficient mice	Ercc1-/- (hippocampus)
			Ercc1-/- (cerebellum)
			Ercc1+/+ (hippocampus)
			Ercc1+/+ (cerebellum)
	E-GEOD-27656	Either Kras activation or Pten loss similarly enhance the dominant-stable CTNNB1-induced genetic program to promote granulosa cell tumor development in ovary and testis	whole ovary from wild type mice (average from previous samples GSM403220 and GSM403221)
			whole ovary from beta-Catenin constitutively active mutant
			whole ovary from beta-Catenin;Pten double mutant
			whole ovary from beta-Catenin;Kras(G12D) double mutant
	E-GEOD-15315	ERK1/2 in Ovarian Granulosa Cells are Essential for Female Fertility	wild type
			ERK1 knockout and ERK2 fl/fl;Cyp19CRE
	E-GEOD-17869	Evaluation of Estrogen receptor related gene expression in C57BL/6 vs ERKO-alpha and ERKO-beta mice	wild type (female)
			wild type (male)
			ERalphaKO (female)
			ERalphaKO (male)
			ERbetaKO (female)
			ERbetaKO (male)
	E-GEOD-23821	Expression analysis of stimulated macrophages from CEBPB-knockout, CEBPE-knockout, and CEBPB/CEBPE double-knockout mice	wild-type
			CEBPB-knockout
			CEBPE-knockout
			CEBPB/CEBPE double-knockout
	E-GEOD-16380	Gene expression analyses of C/EBPb knockout in stem/progenitor cell populations	CEBPb knockout, CD24+CD29hi cells
			CEBPb knockout, CD24hiCD29lo cells
			CEBPb wildtype, CD24+CD29hi cells
			CEBPb wildtype, CD24hiCD29lo cells
	E-GEOD-17985	Transcription profiling by array of mouse Dicer-deficient ooctyes	wild-type
			Dicer knockout
	E-GEOD-13981	Global gene expression profiles in Oct4-knockdown and Ccna2-knockdown mouse embryos	Ccna2-MO injected
			No injection
			No injection
			Oct4-MO injected
	E-GEOD-18061	Transcription profiling by array of hematopoietic stem cells from mice heterozygous for CREB binding protein	14.5dpc fetal liver HSC (wild type)
			14.5dpc fetal liver HSC (Crebbp+/-)
	E-GEOD-31280	Transcript level in F9 teratocarcinoma WT and RARalpha knockout in presence and absence of all-trans retinoic acid	F9 RARaKO treated 8hr with atRA
			F9 RARaKO treated 8hr with EtOH
			F9 WT treated 8hr with atRA
			F9 WT treated 8hr with EtOH
	E-GEOD-3463	Transcription profiling of gonadal somatic cells from gonads of male and female transgenic pSF1-eGFP mice	Male 10.5dpc FACS sorted pSF1-eGFP GFP+ve gonadal Cells
			Male 11.5dpc FACS sorted pSF1-eGFP GFP+ve gonadal Cells
			Female 10.5dpc FACS sorted pSF1-eGFP GFP+ve gonadal Cells
			Female 11.5dpc FACS sorted pSF1-eGFP GFP+ve gonadal Cells
	E-MEXP-352	Transcription profiling of gonads from E14.5 megalin+/+ and megalin-/- embryos	megalin-/-
			megalin+/+
	E-GEOD-8249	Transcription profiling of mouse Foxo3 mutant ovaries vs. wild types to discover and classify ovarian fertility factors	Ovary_PD1_Foxo3 Null
			Ovary_PD3_Foxo3 Null
			Ovary_PD7_Foxo3 Null
			Ovary_PD14_Foxo3 Null
			Ovary_PD1_Foxo3 Wt
			Ovary_PD3_Foxo3 Wt
			Ovary_PD7_Foxo3 Wt
			Ovary_PD14_Foxo3 Wt
			Unfertilized Egg_3wk. FVB
			Testis_16wk._Kitl(Sl)/Kitl(Sl-d)
			LCM oocytes_3wk ovary_FVB
			Bone Marrow_6wk_FVB_Female
			Liver_6wk_FVB_Female
			Embryo_E11.5_Foxo3 Wt_Female
			Intestine_6wk_FVB_Female
			Adrenal Gland_6wk_FVB_Female
			Embryo_E11.5_Foxo3 Null_Female
			Lung_6wk_FVB_Female
			Kidney_6wk_FVB_Female
			Spleen_6wk_FVB_Female
			Eye_6wk_FVB_Male
			LCM Somatic_3wk. ovary_FVB
			Heart_6wk_FVB_Female
			Skeletal Muscle_6wk_FVB_Female
			Ovary_6wk_FVB Wt
			Placenta_9wk_FVB Wt
			Cumulus Granulosa Cells_FVB
			Brain_6wk_FVB_Male
			Testis_6wk_FVB Wt
			Uterus_6wk_FVB Wt
	E-GEOD-11314	Transcription profiling of mouse Gata4ki/ki ovaries reveals ovarian development in mice requires GATA4/FOG2 transcriptional complex	E12.5 XX Gata4ki/ki gonad-mesonephros
			embryonic gonad-mesonephros
	E-TABM-275	Transcription profiling of mouse male embryos treated with DMSO or 17beta-estradiol in wild type or ERalpha knock outs to assess the toxic effects of oestrogen exposure in fetal testis	ERalpha knock out (DMSO)
			ERalpha knock out (17beta-estradiol)
			wild_type (DMSO)
			wild_type (17beta-estradiol)
	E-GEOD-4323	Transcription profiling of mouse ovaries from FORKO mutants animals	Whole ovary from 8 Month Old FORKO mice
			Whole ovary from 8 Month Old Wild Type mice
	E-GEOD-7774	Transcription profiling of mouse ovaries from Lhx8 Null newborns	Scan REF
			Newborn Mouse Ovary_LHX8 Null
	E-GEOD-12905	Transcription profiling of mouse ovaries lacking Foxl2, Wnt4 or Kit and wild type ovaries and testes	testis_E13
			testis_P0
			ovary_E13
			ovary_Foxl2ko_E13
			ovary_E16
			ovary_Foxl2ko_E16
			ovary_Foxl2ko_hetE16
			ovary_P0
			ovary_Foxl2ko_P0
			ovary_E15
			ovary_Wnt4ko_E15
			ovary_KitWvWv_P0
			ovary_KitWvWv_Foxl2ko_P0
			ovary_Wnt4ko_P0
			ovary_Wnt4ko_Foxl2ko_P0
	E-GEOD-7775	Transcription profiling of mouse ovaries lacking nobox from newborns	Newborn Mouse Ovary_Nobox Null
			Newborn Mouse Ovary
	E-GEOD-9371	Transcription profiling of mouse vascular tissue from estrogen receptor alpha knockout (ERaKO) and estrogen receptor beta knockout (ERbKO) mice and vs. wild type control, all ovarioectomized treated with 17beta-estradiol pellets vs. placebo	ERaKO mouse aorta with placebo
			ERaKO mouse aorta with estrogen
			ERbKO mouse aorta with placebo
			ERbKO mouse aorta with estrogen
			Wild type mouse aorta with placebo
			Wild type mouse aorta with estrogen
	E-GEOD-18704	Transcription profiling of mouse Wnt4flox/-;Amhr2tm3(cre)Bhr/+ animals reveals WNT4 is required for ovarian follicle development and female fertility	Granulosa cell with GFP
			Granulosa cell with Cre
			Granulosa cell with Wnt4
	E-GEOD-8756	Transcription profiling of mpuse Dnmt3l-/+ (maternal methylation-deficient) vs normal 8.5dpc embryos	embryo_Dnmt3l-/+_8.5dpc
			embryo_normal_8.5dpc
	E-GEOD-38009	Expression data from E14.5 mouse agonadal urogential ridges	Het E14.5 agonadal urogenital ridges
			Hom E14.5 agonadal urogenital ridges
	E-GEOD-33860	Profile of testicular polysomal gene expression regulated by Gonadotropin Regulated Testicular RNA helicase in adult mice	WT spermatocytes
			GRTH KO spermatocytes
			WT round spermatids
			GRTH KO round spermatids
			WT Leydig cells
			GRTH KO Leydig cells
			GRTH IP polysome
			GRTH IgG polysome
			WT total testicular polysome
			GRTH KO.total testicular polysome
	E-GEOD-34091	Nucleosome dynamics specifies genome-wide binding of the male germ cell gene regulator CTCFL and of CTCF [Mouse430_2 Expression]	CTCFL mutant testis
			wildtype testis
	E-GEOD-11897	Lim Homeobox Gene, LHX8, Is Essential for Mouse Oocyte Differentiation and Survival	Postnatal Day 0.5 Ovarian Tissue LHX8 Null
			Postnatal Day 0.5 Ovarian Tissue Nobox Null
			Postnatal Day 0.5 Ovarian Tissue WT
	E-GEOD-20015	Phosphatidylinositol 3-Kinase (PI3K) Signaling via Glycogen Synthase Kinase-3 (Gsk-3) Regulates DNA Methylation of Imprinted Loci	Gsk-3a-/-; Gsk-3b-/- mouse embryonic stem cells
			Wild-type (E14K) mouse embryonic stem cells
	E-GEOD-12454	The SWI/SNF protein ATRX co-regulates pseudoautosomal genes that have translocated to autosomes in the mouse genome	E13.5 Atrx-nul
			P0.5 Atrx-null
			E13.5 wild t
			P0.5 wild type
	E-GEOD-21861	The transcription factors STAT5a/b negatively regulate cell proliferation through the activation of cdkn2b and cdkn1a expression	Stat5a/b-null
			wild type
	E-TABM-806	Transcription profiling of Mus musculus total testis of different ages to identify FHI5 target genes	Fhl5-/- 9 week
			Fhl5-/- 10 week
			Fhl5-/- 11 week
			Fhl5-/- 12 week
			Fhl5-/- 16 week
			Fhl5-/- 17 week
			WT 10 week
			WT 11 week
			WT 17 week
	E-GEOD-23908	Expression analysis of Wv/Wv fetal gonads	gd16-ovary-WT
			gd16-ovary-Wv
			gd14-ovary-WT
			gd14-ovary-Wv
			gd12-ovary-WT
			gd12-ovary-Wv
			gd16-testis-WT
			gd16-testis-Wv
			gd14-testis-WT
			gd14-testis-Wv
			gd12-testis-WT
			gd12-testis-Wv
	E-GEOD-5510	Transcription profiling of mouse wild type and Taf7l mutant testes	Testis-wild
			Testis-Taf7l knockout
	E-GEOD-13526	Transcription profiling of mouse WT and Nxf2 KO post-natal day 21 testes	Nxf2 KO1 21d testis
			WT1 21d testis
	E-GEOD-18396	Transcription profiling by array of Dmrt1 knock out mice	E13.5 testes wt
			E13.5 testes Dmrt1(-,-)
	E-GEOD-20918	GENE EXPRESSION ALTERATIONS IN ADULT UTP14b (jsd) MICE BY CONDITIONAL KNOCKOUT OF ANDROGEN RECEPTOR IN SERTOLI CELLS	12 weeks testis from jsd mice
			12 weeks testis from SCARCO-jsd mice
	E-GEOD-21525	Transcription profiling by array of testis from Sohlh1 and Sohlh2 knock out mice	postnatal day 7 wild-type
			postnatal day 7 Sohlh1-/-
			postnatal day 7 Sohlh2-/-
	E-GEOD-21749	The ubiquitin-conjugating enzyme HR6B is required for maintenance of X chromosome silencing in mouse spermatocytes and spermatids	late spermatocyte Hr6b-/-
			late spermatocyte Hr6b+/+
			round spermatid Hr6b-/-
			round spermatid Hr6b+/+
	E-GEOD-22073	Testis samples from Alkbh1 wild-type and KO mice	12 weeks testis from wild type
			12 weeks testis from Alkbh1 knock-out
	E-GEOD-27568	Ubb Knockout Mouse Testis	7dpp Ubb knockout testis
			7dpp wild type testis
			14dpp Ubb knockout testis
			14dpp wild type testis
			21dpp Ubb knockout testis
			21dpp wild type testis
			28dpp Ubb knockout testis
			28dpp wild type testis
	E-MEXP-1040	Transcription profiling by array of testis from Fox3a knock-out mice	wild-type
			Foxa3 knockout
	E-TABM-426	Transcription profiling of testis from wild type mice and mice with a Sertoli-specific ablation of Dicer	0 day wild-type
			0 day Mis Cre x Dicer flox/flox
			5 day wild-type
			5 day Mis Cre x Dicer flox/flox
	E-TABM-528	Transcription profiling of wild type and Sox9 knock out mice to study the role of Sox 9 (testis determining gene) after testis induction	3 months WT
			3 months Sox9
			5.5 months WT
			5.5 months Sox9
	E-TABM-531	Transcription profiling of mice mutant for Sox8 and Sox9 has early testicular sterility	0d-WT
			0d-Sox8-Sox9
			6d-WT
			6d-Sox8-Sox9
			18d-WT
			18d-Sox8-Sox9
Tissue and cell types	E-TABM-130	Transcription profiling of human, mouse and rat differentiated cell sub-types leading to sperm formation	MSC
			MSE
			MSG
			MST
			MTT
			MTU
	E-GEOD-3962	Transcription profiling of polysomal mRNA populations of mouse oocytes and zygotes	1-cell embryos polysomes
			MII oocyte polysomes
	E-GEOD-7776	Transcription profiling of mouse ovaries from newborns	Newborn Mouse Ovary
	E-GEOD-39391	Gene expression data from ahES cells, ES cells, MEF cells and round sperm	ahES cell line AH1
			ahES cell line AH129-N1
			ahES cell line AH129-NC1
			diploid ES cell line CS1-1
			diploid ES cell line R1
			mouse embryonic fibroblast cells
			round sperm
	E-GEOD-42688	Gene expression analysis of male and female embryonic day 14 genital tubercle (GUDMAP Series ID: 45)	E14 Genital tubercle of Male
			E14 Genital tubercle of female
	E-GEOD-45668	The presence of the Y-chromosome, not the absence of the second X-chromosome, alters the mRNA levels stored in the fully grown XY mouse oocyte	GV oocytes, XX
			GV oocytes, XY
	E-GEOD-9338	Transcription profiling of mouse subspecies and their F1 hybrids for 3 tissues (brain, liver, testis)	F1 hybrid (musculus mother x castaneus father) 2, liver
			F1 hybrid (musculus mother x domesticus father) 2, testis
			F1 hybrid (castaneus mother x musculus father ) 1,testis
			musculus male 1, brain
			F1 hybrid (musculus mother x castaneus father) 2, testis
			castaneus male 1, testis
			F1 hybrid (castaneus mother x musculus father ) 1, liver
			F1 hybrid (musculus mother x domesticus father) 1, liver
			domesticus male 1, liver
			domesticus male 2, testis
			F1 hybrid (domesticus mother x musculus father) 2, liver
			domesticus male 2, brain
			musculus male 2, liver
			F1 hybrid (musculus mother x domesticus father) 2, brain
			F1 hybrid (domesticus mother x musculus father) 1, testis
			musculus male 2, testis
			castaneus male 2, brain
			castaneus male 1, liver
			F1 hybrid (castaneus mother x musculus father ) 1, brain
			F1 hybrid (domesticus mother x musculus father) 1, brain
			F1 hybrid (musculus mother x castaneus father) 1, brain
	E-GEOD-30056	Reconstitution of the mouse germ-cell specification pathway in culture by pluripotent stem cells	embryonic stem cells with 2i+LIF culture condition, feeder free
			day 1 EpiLCs
			day 2 EpiLCs
			day 3 EpiLCs
			EpiSCs
			PGCLCs
			ESCs
			EpiLCs
			EpiSCs
			epiblast
			PGCLCs
			PGCs, at embryonic day 9.5
	E-GEOD-23200	Immunoprotective properties of sertoli cells: potential genes and pathways that confer immune privilege for sertoli cell transplantation and in the testis	Aggregated Primary Sertoli cells
			Aggregated MSC-1 cells
	E-GEOD-32461	Expression data from mouse testis cells	Sox2GFP+ckit- Mouse testis cells
			Sox2GFP+ckit+ Mouse testis cells
before and after treatment	E-GEOD-40716	Offspring from oocytes derived from in vitro primordial germ cell-like cells in mice	Female PGC-like cell, day 3
			Female PGC-like cell, day 6
			Female PGC-like cell, day 3-agg day 6
			Female primordial germ cell (PGC), embryonic day 12.5
			Primordial germ cell (PGC), embryonic day 9.5
			Male PGC-like cell, day 6
	E-GEOD-41746	Comparative expression data of PD21 Pik3cd+/- and Pik3cd-/- female mice ovaries responsed to exogenous gonadotropins	PD21 Pik3cd+/- ovaries
			PD21 Pik3cd-/- ovaries
			PD21 Pik3cd+/- ovaries after PMSG injection for 44h
			PD21 Pik3cd-/- ovaries after PMSG injection for 44h
			PD21 Pik3cd+/- ovaries after E2 injection for 72h
			PD21 Pik3cd-/- ovaries after E2 injection for 72h
	E-GEOD-37353	Gene expression profiling of ovaries collected from mice treated with or without Ulipristal	Ovaries from mice treated with vehicle (oil)
			Ovaries from mice treated with CDB
	E-GEOD-28664	Akt1 is critical in Maintaining the Blood-Testis Barrier Following Exposure to the Neonatal Goitrogen, 6-N-Propylthiouracil (PTU)	control testes at postnatal day 25 (Akt1 heterozygous)
			PTU-exposed testes at postnatal day 25 (Akt1 heterozygous)
			control testes at postnatal day 25 (Akt1 homozygous)
			PTU-exposed testes at postnatal day 25 (Akt1 homozygous)
			control testes at postnatal day 25 (Akt1 wildtype)
			PTU-exposed testes at postnatal day 25 (Akt1 wildtype)
			PTU-exposed testes at postnatal day 15 (Akt1 wildtype)
			PTU-exposed testes at postnatal day 15 (Akt1 heterozygous)
			control testes at postnatal day 15 (Akt1 wildtype)
			control testes at postnatal day 15 (Akt1 heterozygous)
			control testes at postnatal day 15 (Akt1 homozygous)
			PTU-exposed testes at postnatal day 15 (Akt1 homozygous)
	E-GEOD-30176	Retinoic acid (RA) induction time-course to profile gene expression during mES cell differentiation	Retinoic acid treated mES cell, none
			Retinoic acid treated mES cell, 2 hours
			Retinoic acid treated mES cell, 4 hours
			Retinoic acid treated mES cell, 6 hours
	E-GEOD-10290	Transcription profiling of mammary tissue from ovariectomized mice previously treated with progesterone for 4, 16, 28, and 76 hours	mammary gland tissues, ovariectomized mice, control, 4hr
			mammary gland tissues, ovariectomized mice, progesterone (P4) treatment, 4hr
			mammary gland tissues, ovariectomized mice, control, 16hr
			mammary gland tissues, ovariectomized mice, progesterone (P4) treatment, 16hr
			mammary gland tissues, ovariectomized mice, control, 28hr
			mammary gland tissues, ovariectomized mice, progesterone (P4) treatment, 28hr
			mammary gland tissues, ovariectomized mice, control, 76hr
			mammary gland tissues, ovariectomized mice, progesterone (P4) treatment, 76hr
	E-GEOD-25610	WIN 18,446 2dpp testis culture	2ddp testis cultured for 24h in presence of vehicle
			2ddp testis cultured for 24h in presence of WIN 18,446.
	E-GEOD-4508	Transcription profiling of mouse oocytes reveals abundant transcripts from retrotransposons are unstable	GV ctrl
			GV milrinone
	E-GEOD-23119	Effect of vitamin A deficiency (VAD) on mouse spermatogonial transcriptome profiles	Normal spermatogonia
			VAD spermatogonia at 18 weeks
			VAD spermatogonia at 25 weeks
