# Supplementary material for: MeiosisOnline: A Manually Curated Database for Tracking and Predicting Genes Associated With Meiosis
Source: Front Cell Dev Biol. 2021 Aug 13;9:673073. doi: 10.3389/fcell.2021.673073 (PMC8415030; doi:10.3389/fcell.2021.673073)
Supplement: Supplementary file 8 [file Table_3.XLSX]

## Sheet: Sheet1
Supplementary Table 3. Principle of data collection and classfication for MeiosisOnline.
Species				Development stage				Gender		Fecundity		Complex		Methods		Location		Tissue
Animalia				Interphase				Male		Fertile		20S proteasome		ChIP		Cell junction		Ovary
	Primates			Meiosis I				Female		Increased fertility		40S ribosomal subunit, cytoplasmic		CKO		Cell membrane		Testis
		Homo sapiens			Preprophase I			Hermaphrodite		Infertile		53BP1-containing		CO-IP		Cytoplasm
		Macaca fascicularis			Prophase I					Reduced fertility		5'-AMP-activated protein kinase		IF		Cytoskeleton
		Macaca mulatta				Leptotene						60S APC containing		IHC		Endosome
	Rodentia					Zygotene						6S-nuclear aryl hydrocarbon		Imaging		Extracellular
		Mus musculus				Pachytene						9-1-1		ISH		Golgi
		Cricetulus griseus				Diplotene						9S-cytosolic aryl hydrocarbon		Knockdown		Lysosome
		Mesocricetus auratus				Diakinesis						Abcg5-Abcg1		KO		Mitochondrion
		Cavia porcellus			Prometaphase I							Abcg5-Abcg2		Microinjection		Nucleus
		Rattus norvegicus			Metaphase I							Abcg5-Abcg4		Mutation		Spore wall
		Oryctolagus cuniculus			Anaphase I							Abcg5-Abcg8		Northern blot
	Laurasiatheria				Telophase I							Abcg8-Abcg4		Overexpression
		Felis catus		Meiosis II								Abi1-Wasl		RNA FISH
		Bos grunniens			Prophase II							Acinar cell-specific C		RT-PCR
		Bos taurus			Metaphase II							ACT-CREB		Transgene
		Capra hircus			Anaphase II							ActRIIA-ActRIB-Smad3-Arip1		Treatment
		Ovis aries			Telophase II							Adiponectin homohexamer		TUNNEL
		Equus caballus		Uncertain								Adiponectin homotrimer		Western blot
		Sus scrofa			Preprophase							Agap11-AP3
	Birds & Reptiles				Prophase							Agtr1a-Jak2
		Gallus gallus			Prometaphase							Ahnak1-dysferlin
		Anolis carolinensis			Metaphase							Aip-Hsp90-Ahr
	Amphibians				Telophase							Alpha-GDI-Hsp90 chaperone, ATP dependent
		Xenopus laevis		Unknown								Anaphase-promoting
		Xenopus tropicalis										Angiomotin isoform p80-Angiostatin
		Rana esculenta										AP2 adaptor
		Rhinella arenarum										Apaf1 homo-oligomer
		Cynops pyrrhogaster										Apg16L-Apg12-Apg5
		Ambystoma mexicanum										Aph1a-Psen1-Ncstn
	Fishes											aPKC-PAR-6-PAR-3 cell polarity
		Anguilla japonica										AQP2-binding multiprotein force generator
		Perca fluviatilis										Arf1-beta/delta-coat protein subcomplex
		Lytechinus variegatus										Arnt-Sim1
		Danio rerio										Arnt-Sim2
		Anabas testudineus										Ask1-HSP90-AKT1
		Clarias gariepinus										Ask1-Traf6, LPS induced
		Oncorhynchus mykiss										ATR-ATRIP
		Oryzias latipes										ATR-HDAC2
		Paralichthys olivaceus										ATR-HDAC2-CHD4
		Carassius auratus										Axin2-Ctnnb1-Apc
	Other Animals											Axin-Dvl-Gsk
		Ciona intestinalis										Axin-Dvl-Gsk-Frat1
		Phallusia mammillata										Axin-GSK-3-beta
		Pisaster ochraceus										Axin-GSK-3-beta-beta-catenin
		Drosophila pseudoobscura										Axin-Mekk4
		Drosophila melanogaster										B23-NPM3
		Eriocheir sinensis										BAD-BCL2xL
		Daphnia pulex										Bad-Gk-Wave1-Pkaca-Ppp1cc
		Crassostrea gigas										BAR-BCL2-CASP8
		Ascidiella aspersa										BASC
		Spisula solidissima										Bash-Bnas2/Cmtm3-Btk-Erk2
		Caenorhabditis elegans										BAX-BAK-IRE1alpha
		Schistosoma mansoni										Bcl2 homodimer
		Eimeria tenella										Bcl-xL-p53-PUMA, DNA damage induced
		Plasmodium berghei										Beta/delta-coat protein subcomplex
		Tetrahymena thermophila										BIM-BCL2
Plantae												Birc6 homodimer
	Angiosperms											B-Ksr1-MEK-MAPK-14-3-3
		Secale cereale										BLMII
		Oryza sativa										BLMIII
		Triticum aestivum										BLM-RAD51L3-XRCC2
		Zea mays										BLM-TOP3A
		Hordeum vulgare										BLM-TRF2
		Lilium longiflorum										BLOC-1
		Arabidopsis thaliana										BLOC-2
		Brassica napus										Bmi1-Mel18-Mph1-M33 polycomb repressor
		Solanum lycopersicum										BRAFT
		Petunia x hybrida										Brain-derived dystrobrevin-syntrophin
	Other Plants											Brd4-P-TEFb
		Physcomitrella patens subsp. patens										Brd4-Rfc
		Chlamydomonas reinhardtii										C3G-Crkl-Shp2-Cbl-Egfr
Fungi												CALM1-FKBP38-BCL2
		Ustilago maydis										Calreticulin-Tnfr1-Tradd
		Coprinopsis cinerea										CaMKII-densin180-NR2B
		Candida albicans										CAND1-CUL2-RBX1
		Emericella nidulans										Car-Jam3
		Neurospora crassa										Car-Lnx2
		Schizosaccharomyces pombe										Cask-Dlg1
		Saccharomyces cerevisiae										CASK-MINT
		Podospora anserina										Caspase-2-TRAF2-RIP1
		Sordaria macrospora										Caveolar macromolecular signaling
		Pneumocystis jirovecii										Caveolin
												Cbl-Cd2ap
												Cbl-Cd2ap-Flt1
												Cbl-Crkl-Rapgef1
												Ccd1-Axin
												Ccd1-Dvl2
												Ccd1-Dvl2-Rac
												Ccd1-Mekk4
												Ccna2-Cdk2
												Ccnb1-Itpr1-Cdc2 signaling
												Ccnd1-Cdk4
												CCT
												Cd247 homodimer
												Cd2ap-Fyn
												Cd2ap-Synpo
												Cd3d-Cd3g-Cd3e-Cd247
												Cd3e homodimer
												Cd3e-Nck1-Mink1
												Cd3g-Cd3e
												Cd3g-Cd3e-Cd247-Canx
												Cd74-Cd44 receptor
												CDC2-CCNA2
												CDC2-CCNA2-CDK2
												Cdc2-Ccnb1
												Cdc42-Par6b-Par3-Prkci
												CDC42-Par6c-Par3-Prkcz
												CDH23-harmonin transmembrane
												Cdh23-Myo1c
												CDK2-CCNA2
												Cdk5/p35
												Cdk5-c-Abl-Cables
												Cdk5-Cdk5r1-Pctk1
												Cdk5-p39-CaMKII
												Cebpa-Smarca2
												Cell cycle kinaseCDK5
												cGMP kinase signaling
												Checkpoint 9-1-1
												Checkpoint Rad
												Chuk-Ikbkb-Ikbkg
												CLIC4
												ClpP, heptameric
												ClpXP
												c-Myc-Max-Arf
												Coatomer
												Coatomer-Arf1
												Cohesin
												Complexin
												COP9 signalosome
												Crb1-Mupp1-Pals1-Mpp4
												CRB3-PALS1-PATJ cell polarity
												cRET-Shc-Grb2-Gab2-P85PI3K-Shp2
												CSK-GAP-A.p62
												c-Src-Muc1
												CycD1-Cdk4
												Cyclin D1-associated protein
												CyclinA2-Cdk2
												CyclinB1-Cdc2
												Cytochrome bc1-complex
												Cytochrome c oxidase
												Cytosolic multicomponent signaling, anti-CD40 stimulated
												DCS
												DISC1-IMMT
												Dlg3-Lin7-SAP97
												DNA ligase IV-Xrcc4-DNA-protein kinase
												DNA polymerase alpha
												DNA polymerase alpha-primase
												DNA polymerase delta
												DNA synthesome
												DNMT1-HDAC1-DMAP1
												Dok1-Map4k4-Nck1-Rasa1
												Drosha
												Dvl2-Rac
												dynein-dynactin
												Dysbindin-pallidin-muted-beta-dystrobrevin
												Dysferlin-Dhpr
												Dystrophin-associated glycoproteinDGC
												Dystrophin-glycoproteinDGC, skeletal muscle
												Dystrophin-sarcoglycan-syntrophin, skeletal muscle
												E2F1-p107-cyclinA
												E2F4-p107-cyclinA
												E2f5-Rbl2-Hdac1
												EB1-APC-mDia1
												EB1-APC-mDia2
												Ecsit
												Egasyn-glucuronidase
												Egfr-Grb2-mSos1, EGF stimulated
												Endocytic coat
												Epithelial utrophin-associated protein
												Epo-R-IP
												Epo-R-PLC-gamma 1-IP
												Epo-R-PLC-gamma-TRPC2
												ERdj3-BiP
												Ets2-Ini1-Smarce1-Smarca4
												Ets2-Smarca4-Smarcb1-Smarce1
												Exocyst
												Eya1/3-Dach1/2-Six1
												Ezh2 methyltransferase, cytosolic
												F0F1 ATP synthase, mitochondrial
												FA
												FEN1-9-1-1
												Fertilin
												Fgf2-Ck2
												Fgf2-Rsk2
												Fgr-Pyk2-p190RhoGap
												FHL2-CREB
												FHL3-CREB
												FKBP12-FK506
												Fmrp-Lgl
												FosB-JunB DNA-protein
												Foxh1-Nkx2-5
												Foxo4-Srf-Myocd
												Frs2-Grb2-Shp2, FGF stimulated
												Frs2-Shp2, FGF stimulated
												G protein
												GammaH2AFX-NDHII-Ku70-DNA
												Gamma-secretase
												Gata1-Fog1
												Gata1-Fog1-MeCP1
												Gata1-Gfi1b
												Gata1-Ldb1-Tal1
												Gata1-Snf2h
												Gata1-Tal1-Tcf3-Lmo2
												Gata2-Tal1-Tcf3-Lmo2
												GINS
												GIPC1-LHCGR
												GluR delta-2, postsynaptic
												Glur2-Glur4-Plp-Itgav
												GluR6a-GluR6b heterodimer
												GluR6a-GluR6b-KA2
												Grb2-Lab-Blnk, BCR stimulated
												Grb2-mSos1
												Grb2-Shp2, FGF stimulated
												GR-hnRNP U
												Grin2a-Lrp8
												Grin2b-Lrp8
												GTP-Rho-Rhpn1-Ropn1
												H/ACA ribonucleoprotein
												H2AXI
												H2AXII
												H2AX, isolated from cells without IR exposure
												Hdac1-Mecp2-Rcor1-Sin3a
												Hes1-Tle1
												Heterodimer
												Heterotrimer
												Heterotrimeric
												Hnf4-Pc4
												Hop2-Mnd1
												Hoxa9-PBX2-Meis1
												HPFH
												Hsp110-Hsc70-Hsp25
												Htt-Dctn1-Hap1
												Ikaros
												Ikaros-NuRD
												Il3rb1-Shc, IL-3 stimulated
												Il3rb1-Shc-Ship, IL-3 stimulated
												immunoproteasome
												InsP3R1-HAP1A-Htt
												Iqgap1-Actb-Vim
												Iqgap1-Cdc42-Ctnnb1-Cdh2
												Iqgap1-Cdh1-Ctnnb1-Cdh2
												Isl1-Jak1-Stat3
												Itga3-Itgb1-Tgm2
												Itga4-Itgb1-Adam2
												ITGA9-ITGB1-ADAM1
												Itga9-Itgb1-Adam2
												Itga9-Itgb1-Thbs1
												Itga-Itgb1-Ppap2b
												Itgav-Itgb3-Gsn
												Itgav-Itgb3-Tgm2
												Itgax-Itgb2-Icam4
												Itgb1-Rap1a-Prkd1
												Junb-Sumo1
												Keap1-Nrf2
												Keap1-Nrf2-Cul3
												Kif13a-AP1
												Kif17-Lin10
												Kif17-Lin10-Lin2-Lin7-NR2B
												Kif3-cadherin-catenin
												Kif5a-Dtnb-Dtna
												Kif5b-Dtnb
												KIN17-PCNA-RPA70
												Kir3.2 homotetramer
												Kir4.1-alpha-1-syntrophin
												Kir4.1-beta-dystroglycan
												Kir4.1-dystrophin
												KLC1-nKHC-uKHC kinesin
												KLC2-nKHC-uKHC kinesin
												Klf5-Pias1
												Kpna2-Kpnb1
												Ksr1
												Ksr1-Brap
												Ksr1-CK2
												Ksr1-CK2-MEK-14-3-3, PDGF treated
												Ksr1-Mek-Braf, EGF induced
												Ksr1-Mek-Braf-Erk, EGF induced
												Ksr1-PP2A core enzyme
												Ksr1-PP2A holoenzyme
												Kv4.1-Dpp10 channel
												Kv4.1-Dpp6 channel
												Lab-Grb2, BCR stimulated
												Ldb1-Lmo2-Gata-1-Tal1-E47
												Lebercilin
												Lef1-Tle1
												Lef1-Tle1-Ctnnb1
												LIG1-9-1-1
												Limd1-p62-Traf6-Prkcz
												Lin2/CASK-SAP97
												Lingo1-Rtn4r-Tnfrsf19
												LMO4-CREB
												Lnx1-Jam4
												Lnx1-Jam4-Numb
												L-periaxin-Drp2
												Mad-Max-mSin3a
												Mad-Max-mSin3B
												MAML1-RBP-Jkappa-Notch1
												MAML1-RBP-Jkappa-Notch2
												MAML1-RBP-Jkappa-Notch3
												MAML1-RBP-Jkappa-Notch4
												MAML2-RBP-Jkappa-Notch1
												MAML2-RBP-Jkappa-Notch2
												MAML2-RBP-Jkappa-Notch3
												MAML2-RBP-Jkappa-Notch4
												MAML3-RBP-Jkappa-Notch1
												MAML3-RBP-Jkappa-Notch2
												MAML3-RBP-Jkappa-Notch3
												MAML3-RBP-Jkappa-Notch4
												Map2k5-Map3k3
												MCM
												MDC1-H2AFX-TP53BP1
												Mdm2-P53
												MeCP2-Sin3a-Hdac
												Mediator
												Meiotic cohesin
												Membrane-associated multicomponent signaling, anti-CD40 stimulated
												Metallothionein-3
												Metaxin
												Mitotic checkpoint
												MKP3-CK2alpha
												Mp1-p14 scaffolding
												mPar6c-Mlgl-aPKC
												mPar6c-Mlgl-aPKCz
												MSH2/6-BLM-p53-RAD51
												MSH4-MSH5-GPS2
												Mss4-Itga3
												Mss4-Itga7
												Mt3-Hsp84-Ck
												Multicomponent signaling, anti-CD40 stimulated
												Muscle-derived dystrobrevin-syntrophin
												MutS-alpha-histone H4
												Myod1 homodimer
												Myod1-Tcf3
												Ncstn-Psen1
												Nephrin-cadherin
												Nfatc2ip-Prmt1
												Nfkb1-Rela
												Ng2-Grip1-Glur2
												Nitric oxide synthase-dystrophin, skeletal muscle
												nKHC-KLC1-KLC2 kinesin
												Nkx3.2-SMAD1
												Nkx3.2-SMAD1-SMAD4
												Nkx3.2-SMAD1-SMAD4-HDAC1
												Nkx3.2-SMAD1-SMAD4-HDAC-Sin3A
												Nmi-Rpa2-Rrn3
												Nmi-Rrn3
												nNos-Capon-Dexras1
												Notch1
												Nsg1-Glur2-Grip1-Stx13
												Nucleolar remodeling
												OAP-1-OSP/claudin-11-ITGB1
												Ocrl-Cdc42
												Olfr992-Reep1
												ORC
												p14-Mp1-Erk1/2
												p18-Cdk4
												p18-Cdk6
												p18-p14-Mp1
												p19-Cdk4
												p19-Cdk4-cyclinD2
												p19-Cdk6
												p27-cyclinD2-Cdk4
												p27-cyclinE-Cdk2
												p53-BCL
												p56
												p65-p50 Nf
												p97/VCP homohexamer
												p97-Ufd1-Npl4-IP3 receptor
												Pallidin-Mu
												PALS1-Par3-aPKC-14-3-3 zeta
												PALS1-PATJ-CRB3-PAR3-PAR6-aPKC-14-3-3 zeta
												PAR-3-aPKC-Tiam1
												PAR-3-aPKC-Tiam2
												Par-3-KIF3A-aPKC
												Par-3-p75NTR
												PAR3-PATJ-PALS1
												PAR-3-PKCz-Tiam2
												PAR-3-VE-cadherin, endothelial
												Par-3-VE-cadherin-alpha-beta-catenin
												PAR-6-aPKC-PAR-3
												PAR-6-aPKC-PAR-3-Cdc42-Rac1
												Parvulin-associated pre-rRNP
												Pax3-Lef1-Tle4
												Pax7-HMT
												Pcdha7-Pcdhga3
												Pcdhga1-Pcdha4
												Pcdhga1-Pcdhga3
												Pcdhga1-Pcdhgb2
												Pcdhga1-Pcdhgb4
												PCNA
												PCNA-DNA ligase
												PCNA-DNA polymerase delta
												Pcna-Msh2-Msh6
												PDZK1-NaPiIIa-MAP17
												Pericentrin-GCP
												Pigr-Vps35-Vps26a-Vps29
												Pik3r5-Pik3cg
												PIP
												Pkd2-Fpc
												Pkd2-Fpc-Kif3a
												Pkd2-Fpc-Kif3b
												Pkhd1-Pkd2
												PLC-gamma-1-Lab-Blnk, BCR stimulated
												PLC-gamma-2-Lab-Blnk, BCR stimulated
												PlexinA1-PlexinB1
												Plp1-Calr-Itgav
												Ppar
												Ppp2c-PKA-Ryr2-mAkap-Pde4d3
												Prkac-Akap5-Adrb1
												Prnp homodimer
												Profilin 1
												Profilin 2
												Prolyl 4-hydroxylase
												Protein-sorting
												PS1-E-cadherin-catenin
												Psd3-Actn1
												PTF1
												PTIP-DNA damage response
												Ptpra homodimer
												PU.1-associated protein
												PU.1-Sin3A-Hdac-MeCP2
												PUMA-Bcl-xL, DNA-damage induced
												PYR
												Quaternary
												Rab11Fip2-Ap2a
												Rab11-Fip2-Reps1
												Rab27a-melanophilin-myosin-Va
												Rab27a-Mlph-Myo5a
												Rab3a-Rims2-Rapgef4
												Rab5 GDP/GTP exchange factor
												RAD17-RFC-9-1-1 checkpoint supercomplex
												RAD51-DMC1
												RAD9-RAD1-HUS1-APE1
												RAD9-RAD1-HUS1-POLB
												Raf1-PP2A core enzyme
												Raf1-PP2A holoenzyme
												Rag1-Rag2 protein-DNA
												Rag1-Rag2-Ku70-Ku80 protein-DNA
												Rb1-Runx2
												Rb-NeuroD1-Ngfi-B
												RC
												RCduring G2/M-phase of cell cycle
												RCduring S-phase of cell cycle
												RC-1
												Respiratory chainI, mitochondrial
												Retn homohexamer
												Retn homotrimer
												RGS7-Gbeta5-Galphaq
												Ribosome, cytoplasmic
												Rich1-Amot-Par-3 polarity
												Ripk2-Nod2
												RPA
												Rpa2-Rrn3
												RPA-MSH4-BLM
												Ryk-Dvl1
												Ryk-Wnt3a
												Ryk-Wny1
												Ryk-Wny1-Fzd8
												RyR2 macromolecular
												S100A10-annexin 2
												SAP97-Cav-3-Kv1.5
												Sarcoglycan-sarcospan-complex SG-SPN
												Sarcoglycan-sarcospan-dystroglycan
												Sarcoglycan-sarcospan-syntrophin-dystrobrevin
												SC5bp-7
												Scrib-APC-beta-catenin
												Scrib-beta-PIX-GIT1
												Sdc2-Ephb2
												Sec61alpha-CollagenIV-Hsp47
												Sema3E-PlexinD1
												Sema3E-PlexinD1-Nrp1
												Sgk3 homodimer
												Sh3kbp1-Cblb-Egfr
												Sh3kbp1-Cblb-Pdgfrb
												Shc-Grb2-mSos1, EGF stimulated
												Shc-Ship-Grb2, IL-3 stimulated
												Ship-Shc, IL-3 stimulated
												Shp2-Sos, FGF stimulated
												Shps1-Fyb-Skap55r
												Shps1-Pyk2
												Sin3-Hdac1-Sds3
												Sirpa-Pik3cg
												SIRT1-HNF4-alpha-PGC-1-alpha, in response to fasting
												Skeletal muscle sarcoglycanSGC, alpha-beta-epsilon-gamma
												Skeletal muscle sarcoglycanSGC, alpha-beta-gamma-delta
												Skeletal muscle sarcoglycanSGC, beta-gamma-delta-zeta
												Skeletal muscle sarcoglycanSGC, epsilon-beta-gamma-delta
												Skeletal muscle sarcoglycan-sarcospanSG-SPN
												Slam-SAP
												Slam-SAP-FynT
												Slam-SAP-SHIP
												Slp5-Rab27A
												Smad1-Notch1-p300-Pcaf
												Smad2 homotrimer
												Smad2-Smad3
												Smad2-Smad4
												Smad2-Smad4 heteromer
												Smad3 homotrimer
												Smad3-Hdac-Runx2
												Smad3-Smad4
												SMAD3-VDR
												Smad4-Smad2-Smad3
												Smarcb1/Ini1-Smarca2-Mecp2
												Smcb-Smcd-PW29
												Smooth muscle dystroglycan
												Smooth muscle sarcoglycanSGC, beta-delta-zeta
												Smrt-Sin3A-Hdac7
												Smurf1-Par6
												SNARE
												Sos1-Abi1-Eps8
												SP1-E2F1
												SP1-E2F2
												SP1-E2F3
												S-phase-specific E2F-p107
												Src1-Ep300-Crebbp
												Src-dynamin-synapsin
												Srf-Elk1
												Srf-Myocd
												Srf-Myocd-Msx1
												Srf-Myocd-Msx2
												Srf-myogenin-E12
												Stat3-Crebbp
												Stat5a-Jak2
												Striatin-SG2NA-zinedin-caveolin1
												Succinate dehydrogenaseII
												Succinyl-CoA synthetase, ADP-forming
												Succinyl-CoA synthetase, GDP-forming
												Sur2 subcomplex of mediator
												SWAP
												SWI/SNF chromatin-remodeling
												SWI/SNF-related
												Sycp1-Syce1-Syce2
												tBID-BAK1
												tBID-BCL2
												TBPIP/HOP2-MND1
												TEAD1-YAP DNA-protein
												TEAD2-multiprotein
												TEAD2-YAP DNA-protein
												TEAD3-YAP DNA-protein
												TEAD4-YAP DNA-protein
												Ternary
												TFIID
												TFIID subcomplex, testis-specific
												TGF-beta receptor
												TGF-beta-receptor type I homodimer
												TGF-beta-receptor type II homodimer
												TGF-beta-receptor-Strap
												Tiam1-Efnb1-Epha2
												Tiam1-Par-3-aPKC-zeta
												Tiam2-PAR-3-aPKC-PAR-6-Cdc42-GTP
												Tiam2-PAR-3-aPKC-PAR-6-Rac1-GTP
												TIF1gamma-Smad2-Smad3
												TIF-IB
												Tip5-Dnmt-Hdac1
												Tis7-Sin3-Hdac1-Ncor1-Sap30
												Tle3-Aes
												TMP21-P24
												Tmsb4x-Lims1-Ilk
												Tp53-BAK1
												Traf6-p62-aPKC, RANK-L stimulated
												Trip
												Tripeptidyl peptidase
												Trpc1-dystrophin-alpha1-syntrophin
												TRPC3-TRPC4 channel, redox-sensitive
												TRPV5-S100A10-annexin 2
												Tubulin polyglutamylase
												Ubiquitin E3 ligase
												uKHC-KLC1-KLC2 kinesin
												Vdr-Med4
												Vezf1-p68RacGap
												Vps29-Vps35-Vps26a
												Wave1-Bcl-xl-Pancortin-2, focal ischemic stroke induced
												Wave-2
												Whrn homodimer
												WICH
												Xin-Cdh2-Ctnnb1-Ctnnd1
												Yy1-Ppargc1a
												Yy1-Ppargc1a-Frap1
