# Supplementary material for: MeiosisOnline: A Manually Curated Database for Tracking and Predicting Genes Associated With Meiosis
Source: Front Cell Dev Biol. 2021 Aug 13;9:673073. doi: 10.3389/fcell.2021.673073 (PMC8415030; doi:10.3389/fcell.2021.673073)
Supplement: Supplementary file 9 [file Table_4.XLSX]

## Sheet: Sheet1
Supplementary Table 4. The distribution of MeiosisOnline genes in different developmental stage
Species	Uncertain	Interphase	Prophase I	Metaphase I	Anaphase I	Telophase I	Prophase II	Metaphase II	Anaphase II	Telophase II
Mus musculus	212		279	62	5	1		27	3	1
Homo sapiens	53		44	5	1			2	1
Caenorhabditis elegans	11		96	21	16			4	1
Drosophila melanogaster	79	10	76	30	21	6		2	2	2
Rattus norvegicus	35		67	1				1
Arabidopsis thaliana	15	1	61	8	7	2	1	2	1
Saccharomyces cerevisiae	340		51	6	7			2	5
Danio rerio	7		10
Oryza sativa	31		2
Sus scrofa	28			7				2
Bos taurus	3			9				9
Xenopus laevis	63		1	7				6
Xenopus tropicalis	2		2
Anolis carolinensis	1		2
Cavia porcellus			1
Oryzias latipes	3		1
Solanum lycopersicum	5		1
Zea mays	16
Schizosaccharomyces pombe	14
Coprinopsis cinerea	13
Neurospora crassa	11
Pisaster ochraceus	10
Sordaria macrospora	5
Gallus gallus	5
Tetrahymena thermophila	5
Triticum aestivum	5
Ustilago maydis	5
Brassica napus	3
Capra hircus	3
Podospora anserina	3
Anguilla japonica	2
Carassius auratus	2
Crassostrea gigas	2
Eimeria tenella	2
Emericella nidulans	2
Equus caballus	2
Hordeum vulgare	2
Macaca mulatta	2
Oncorhynchus mykiss	2
Plasmodium berghei	2
Acricotopus lucidus	1
Allium cepa	1
Ambystoma mexicanum	1
Anabas testudineus	1
Ascidiella aspersa	1
Aspergillus nidulans	1
Bos grunniens	1
Candida albicans	1
Chlamydomonas reinhardtii	1
Ciona intestinalis	1
Clarias gariepinus	1
Cricetulus griseus	1
Cynops pyrrhogaster	1
Daphnia pulex	1
Drosophila pseudoobscura	1
Eriocheir sinensis	1
Eyprepocnemis plorans	1
Felis catus	1
Glycine max	1
Lilium longiflorum	1
Luzula elegans	1
Lytechinus variegatus	1
Macaca fascicularis	1
Mesocricetus auratus	1
Monopterus albus	1
Murina aenea	1
Oryctolagus cuniculus	1
Ovis aries	1
Paralichthys olivaceus	1
Paramecium tetraurelia	1
Penaeus aztecus	1
Perca fluviatilis	1
Petunia x hybrida	1
Phallusia mammillata	1
Physcomitrella	1
Physcomitrella patens subsp. patens	1
Protis hydrothermica	1
Rana esculenta	1
Rhinella arenarum	1
Schistosoma mansoni	1
Schizosaccharomyces japonicus	1
Secale cereale	1
Silurus meridionalis	1
Spisula solidissima	1
	1
