# Supplementary material for: MeiosisOnline: A Manually Curated Database for Tracking and Predicting Genes Associated With Meiosis
Source: Front Cell Dev Biol. 2021 Aug 13;9:673073. doi: 10.3389/fcell.2021.673073 (PMC8415030; doi:10.3389/fcell.2021.673073)
Supplement: Supplementary file 10 [file Table_5.XLSX]

## Sheet: Sheet1
Supplementary Table 5. The distribution of MeiosisOnline genes in reproductive performance
species	uncertain	infertile	reduced fertility	fertile	increased fertility
Mus musculus	290	197	77	22	8
Homo sapiens	69	33	4
Caenorhabditis elegans	22	65	60	2
Drosophila melanogaster	75	135	21
Rattus norvegicus	102	1			1
Arabidopsis thaliana	21	42	33	3
Saccharomyces cerevisiae	395	10	6
Danio rerio	12	5
Oryza sativa	28	3	2
Sus scrofa	35	2
Bos taurus	21
Xenopus laevis	75	1
Xenopus tropicalis	4
Anolis carolinensis	1
Cavia porcellus	1
Oryzias latipes	4
Solanum lycopersicum	4	1	1
Zea mays	13	2
Schizosaccharomyces pombe	14
Coprinopsis cinerea	12	1
Neurospora crassa	9	2
Pisaster ochraceus	9	1
Sordaria macrospora	4	1
Gallus gallus	5
Tetrahymena thermophila	4	1
Triticum aestivum	4	1
Ustilago maydis	5
Brassica napus	2	1
Capra hircus	3	1
Podospora anserina	2	1
Anguilla japonica	2
Carassius auratus	2
Crassostrea gigas	2
Eimeria tenella	1	1
Emericella nidulans	2
Equus caballus	1	1
Hordeum vulgare	1	1
Macaca mulatta	2
Oncorhynchus mykiss	2
Plasmodium berghei		1
Acricotopus lucidus	1
Allium cepa	1
Ambystoma mexicanum		1
Anabas testudineus	1
Ascidiella aspersa		1
Aspergillus nidulans	1
Bos grunniens	1
Candida albicans	1
Chlamydomonas reinhardtii	1
Ciona intestinalis		1
Clarias gariepinus	1
Cricetulus griseus	1
Cynops pyrrhogaster	1
Daphnia pulex	1
Drosophila pseudoobscura		1
Eriocheir sinensis	1
Eyprepocnemis plorans	1
Felis catus		1
Glycine max	1
Lilium longiflorum	1
Luzula elegans	1
Lytechinus variegatus	1
Macaca fascicularis	1
Mesocricetus auratus	1
Monopterus albus	1
Murina aenea	1
Oryctolagus cuniculus	1
Ovis aries	1
Paralichthys olivaceus	1
Paramecium tetraurelia	1
Penaeus aztecus	1
Perca fluviatilis	1
Petunia x hybrida		1
Phallusia mammillata		1
Physcomitrella	1
Physcomitrella patens subsp. patens	1
Protis hydrothermica	1
Rana esculenta	1
Rhinella arenarum		1
Schistosoma mansoni	1
Schizosaccharomyces japonicus	1
Secale cereale		1
Silurus meridionalis	1
Spisula solidissima		1
