# Supplementary material for: MeiosisOnline: A Manually Curated Database for Tracking and Predicting Genes Associated With Meiosis
Source: Front Cell Dev Biol. 2021 Aug 13;9:673073. doi: 10.3389/fcell.2021.673073 (PMC8415030; doi:10.3389/fcell.2021.673073)
Supplement: Supplementary file 12 [file Table_7.XLSX]

## Sheet: Sheet1
Supplementary Table 7. GO analysis for predicted functional genes in meiosis by GAS
ONTOLOGY	ID	Description	GeneRatio	BgRatio	pvalue	p.adjust	qvalue	geneID	Count
Biological process	GO:0000280	nuclear division	27/147	403/23174	4.56183e-20	5.35102e-17	4.67227e-17	68612/83560/54392/75801/60411/13206/75178/622554/67849/66977/12235/66934/12448/52276/56150/71981/17345/71854/57746/16571/70099/22137/72634/229841/14841/268491/320022	27
Biological process	GO:0048285	organelle fission	27/147	450/23174	7.76483e-19	4.55407e-16	3.97641e-16	68612/83560/54392/75801/60411/13206/75178/622554/67849/66977/12235/66934/12448/52276/56150/71981/17345/71854/57746/16571/70099/22137/72634/229841/14841/268491/320022	27
Biological process	GO:0007059	chromosome segregation	23/147	313/23174	4.39841e-18	1.71978e-15	1.50163e-15	83560/54392/75801/60411/75178/622554/67849/66977/12235/66934/12448/52276/56150/17345/72155/16571/70099/22137/26886/229841/14841/268491/320022	23
Biological process	GO:0051321	meiotic cell cycle	22/147	309/23174	4.83591e-17	1.41813e-14	1.23825e-14	83560/75801/13206/75178/622554/66977/12235/12448/71981/17345/72891/71854/57746/70099/22137/72634/268491/209091/320022/27083/20871/434794	22
Biological process	GO:0098813	nuclear chromosome segregation	20/147	254/23174	2.01801e-16	4.73425e-14	4.13373e-14	83560/54392/75801/60411/75178/622554/67849/66977/12235/66934/12448/52276/56150/16571/70099/22137/229841/14841/268491/320022	20
Biological process	GO:0140013	meiotic nuclear division	16/147	174/23174	2.10882e-14	4.12274e-12	3.59979e-12	83560/75801/13206/75178/622554/66977/12235/12448/71981/71854/57746/70099/22137/72634/268491/320022	16
Biological process	GO:1903046	meiotic cell cycle process	16/147	193/23174	1.07455e-13	1.80064e-11	1.57224e-11	83560/75801/13206/75178/622554/66977/12235/12448/71981/71854/57746/70099/22137/72634/268491/320022	16
Biological process	GO:0000070	mitotic sister chromatid segregation	14/147	144/23174	4.42734e-13	6.49158e-11	5.66816e-11	83560/54392/60411/67849/66977/12235/66934/52276/56150/16571/70099/22137/229841/14841	14
Biological process	GO:0000819	sister chromatid segregation	14/147	178/23174	8.14713e-12	9.69391e-10	8.46428e-10	83560/54392/60411/67849/66977/12235/66934/52276/56150/16571/70099/22137/229841/14841	14
Biological process	GO:0140014	mitotic nuclear division	16/147	256/23174	8.2642e-12	9.69391e-10	8.46428e-10	68612/83560/54392/60411/67849/66977/12235/66934/52276/56150/17345/16571/70099/22137/229841/14841	16
Biological process	GO:0051383	kinetochore organization	7/147	20/23174	2.58893e-11	2.76074e-09	2.41055e-09	60411/66977/12615/72155/70099/26886/229841	7
Biological process	GO:0022412	cellular process involved in reproduction in multicellular organism	18/147	431/23174	3.00147e-10	2.93393e-08	2.56178e-08	30054/74469/83560/75801/13206/75178/74434/71981/72891/71854/57746/22137/72634/268491/97165/27083/20871/434794	18
Biological process	GO:0045132	meiotic chromosome segregation	10/147	95/23174	4.93938e-10	4.45684e-08	3.89151e-08	75801/75178/622554/66977/12235/12448/70099/22137/268491/320022	10
Biological process	GO:0044770	cell cycle phase transition	16/147	393/23174	4.46128e-09	3.73792e-07	3.26378e-07	68612/20492/18973/83560/237877/67849/12235/56190/12448/14056/56150/12442/22137/229841/14841/209091	16
Biological process	GO:0044772	mitotic cell cycle phase transition	15/147	355/23174	8.49005e-09	6.63922e-07	5.79706e-07	68612/18973/83560/237877/67849/12235/56190/12448/14056/56150/12442/22137/229841/14841/209091	15
Biological process	GO:0070192	chromosome organization involved in meiotic cell cycle	8/147	70/23174	1.46559e-08	1.07446e-06	9.3817e-07	75801/75178/622554/12235/12448/70099/268491/320022	8
Biological process	GO:0007346	regulation of mitotic cell cycle	17/147	492/23174	1.63125e-08	1.12556e-06	9.82787e-07	68612/83560/237877/67849/12235/56190/208628/14056/56150/17345/56057/68014/22137/229841/14841/268491/209091	17
Biological process	GO:0034508	centromere complex assembly	6/147	28/23174	1.97428e-08	1.28657e-06	1.12338e-06	66336/60411/12615/72155/26886/229841	6
Biological process	GO:0051382	kinetochore assembly	5/147	15/23174	2.73683e-08	1.66912e-06	1.4574e-06	60411/12615/72155/26886/229841	5
Biological process	GO:0007140	male meiotic nuclear division	7/147	50/23174	2.8459e-08	1.66912e-06	1.4574e-06	83560/13206/75178/71981/71854/72634/268491	7
Biological process	GO:0045930	negative regulation of mitotic cell cycle	12/147	232/23174	3.11069e-08	1.73754e-06	1.51714e-06	83560/12235/56190/208628/14056/56150/56057/68014/22137/229841/14841/268491	12
Biological process	GO:0034587	piRNA metabolic process	5/147	18/23174	7.68968e-08	4.1e-06	3.57993e-06	13206/71981/57746/72634/215456	5
Biological process	GO:1901990	regulation of mitotic cell cycle phase transition	12/147	258/23174	9.96121e-08	5.08022e-06	4.43581e-06	68612/83560/237877/67849/12235/56190/14056/56150/22137/229841/14841/209091	12
Biological process	GO:1901987	regulation of cell cycle phase transition	12/147	289/23174	3.38223e-07	1.65306e-05	1.44338e-05	68612/83560/237877/67849/12235/56190/14056/56150/22137/229841/14841/209091	12
Biological process	GO:0007127	meiosis I	8/147	107/23174	4.1539e-07	1.94901e-05	1.70179e-05	75801/13206/75178/622554/12448/57746/268491/320022	8
Biological process	GO:0051303	establishment of chromosome localization	7/147	75/23174	4.95492e-07	2.23543e-05	1.95188e-05	622554/67849/66977/52276/229841/268491/320022	7
Biological process	GO:0050000	chromosome localization	7/147	76/23174	5.42883e-07	2.35852e-05	2.05936e-05	622554/67849/66977/52276/229841/268491/320022	7
Biological process	GO:0061982	meiosis I cell cycle process	8/147	112/23174	5.90028e-07	2.4718e-05	2.15826e-05	75801/13206/75178/622554/12448/57746/268491/320022	8
Biological process	GO:0007129	synapsis	6/147	49/23174	6.56756e-07	2.65647e-05	2.31951e-05	75801/75178/622554/12448/268491/320022	6
Biological process	GO:0007093	mitotic cell cycle checkpoint	8/147	128/23174	1.62911e-06	6.36981e-05	5.56183e-05	83560/12235/56190/208628/56150/68014/22137/229841	8
Biological process	GO:0000075	cell cycle checkpoint	9/147	174/23174	1.74671e-06	6.60934e-05	5.77097e-05	83560/12235/56190/208628/56150/68014/245000/22137/229841	9
Biological process	GO:0045143	homologous chromosome segregation	6/147	60/23174	2.22027e-06	8.13869e-05	7.10633e-05	75801/75178/622554/12448/268491/320022	6
Biological process	GO:0033044	regulation of chromosome organization	12/147	354/23174	2.83582e-06	0.0001008	8.80144e-05	83560/67849/12235/56150/17345/245000/57746/218973/22137/71836/243529/229841	12
Biological process	GO:1901991	negative regulation of mitotic cell cycle phase transition	8/147	141/23174	3.36554e-06	0.000109592	9.56908e-05	83560/12235/56190/14056/56150/22137/229841/14841	8
Biological process	GO:0007094	mitotic spindle assembly checkpoint	5/147	37/23174	3.5503e-06	0.000109592	9.56908e-05	83560/12235/56150/22137/229841	5
Biological process	GO:0031577	spindle checkpoint	5/147	37/23174	3.5503e-06	0.000109592	9.56908e-05	83560/12235/56150/22137/229841	5
Biological process	GO:0071173	spindle assembly checkpoint	5/147	37/23174	3.5503e-06	0.000109592	9.56908e-05	83560/12235/56150/22137/229841	5
Biological process	GO:0071174	mitotic spindle checkpoint	5/147	37/23174	3.5503e-06	0.000109592	9.56908e-05	83560/12235/56150/22137/229841	5
Biological process	GO:0007292	female gamete generation	8/147	144/23174	3.93665e-06	0.000117228	0.000102358	75801/75178/74434/100535/57746/22137/268491/20871	8
Biological process	GO:0051983	regulation of chromosome segregation	7/147	102/23174	3.99753e-06	0.000117228	0.000102358	83560/67849/12235/56150/17345/22137/229841	7
Biological process	GO:0051783	regulation of nuclear division	9/147	194/23174	4.27093e-06	0.00012219	0.000106691	68612/83560/67849/12235/56150/17345/57746/22137/229841	9
Biological process	GO:0045841	negative regulation of mitotic metaphase/anaphase transition	5/147	39/23174	4.64183e-06	0.00012964	0.000113195	83560/12235/56150/22137/229841	5
Biological process	GO:0006305	DNA alkylation	6/147	69/23174	5.07301e-06	0.000135242	0.000118087	13206/14056/71981/57746/72634/73708	6
Biological process	GO:0006306	DNA methylation	6/147	69/23174	5.07301e-06	0.000135242	0.000118087	13206/14056/71981/57746/72634/73708	6
Biological process	GO:2000816	negative regulation of mitotic sister chromatid separation	5/147	40/23174	5.27795e-06	0.000137579	0.000120127	83560/12235/56150/22137/229841	5
Biological process	GO:0043046	DNA methylation involved in gamete generation	4/147	19/23174	5.59355e-06	0.000142636	0.000124543	13206/71981/57746/72634	4
Biological process	GO:1902100	negative regulation of metaphase/anaphase transition of cell cycle	5/147	41/23174	5.98042e-06	0.000147592	0.000128871	83560/12235/56150/22137/229841	5
Biological process	GO:0045786	negative regulation of cell cycle	13/147	449/23174	6.03959e-06	0.000147592	0.000128871	83560/12235/56190/208628/14056/56150/56057/68014/245000/22137/229841/14841/268491	13
Biological process	GO:0000910	cytokinesis	8/147	153/23174	6.1673e-06	0.000147638	0.00012891	19348/83560/12615/101565/16571/80986/233406/20871	8
Biological process	GO:1905819	negative regulation of chromosome separation	5/147	42/23174	6.75406e-06	0.00015845	0.000138352	83560/12235/56150/22137/229841	5
Biological process	GO:0033048	negative regulation of mitotic sister chromatid segregation	5/147	43/23174	7.60388e-06	0.000174889	0.000152705	83560/12235/56150/22137/229841	5
Biological process	GO:1901988	negative regulation of cell cycle phase transition	8/147	158/23174	7.81383e-06	0.000176262	0.000153904	83560/12235/56190/14056/56150/22137/229841/14841	8
Biological process	GO:0007088	regulation of mitotic nuclear division	8/147	162/23174	9.38527e-06	0.000203743	0.000177899	68612/83560/67849/12235/56150/17345/22137/229841	8
Biological process	GO:0071824	protein-DNA complex subunit organization	9/147	214/23174	9.44654e-06	0.000203743	0.000177899	66929/74469/66336/60411/12615/72155/243529/26886/229841	9
Biological process	GO:0033046	negative regulation of sister chromatid segregation	5/147	45/23174	9.55317e-06	0.000203743	0.000177899	83560/12235/56150/22137/229841	5
Biological process	GO:0007281	germ cell development	11/147	335/23174	1.00722e-05	0.000210977	0.000184216	30054/74469/75801/74434/72891/57746/268491/97165/27083/20871/434794	11
Biological process	GO:0033045	regulation of sister chromatid segregation	6/147	81/23174	1.29027e-05	0.000265525	0.000231844	83560/67849/12235/56150/22137/229841	6
Biological process	GO:0051985	negative regulation of chromosome segregation	5/147	48/23174	1.31857e-05	0.000266669	0.000232843	83560/12235/56150/22137/229841	5
Biological process	GO:0045787	positive regulation of cell cycle	11/147	347/23174	1.39857e-05	0.000278056	0.000242786	68612/237877/67849/20873/56190/20460/14056/56150/57746/229841/268491	11
Biological process	GO:0065004	protein-DNA complex assembly	8/147	172/23174	1.45196e-05	0.000283858	0.000247852	66929/74469/66336/60411/12615/72155/26886/229841	8
Biological process	GO:0044728	DNA methylation or demethylation	6/147	84/23174	1.59103e-05	0.000305948	0.00026714	13206/14056/71981/57746/72634/73708	6
Biological process	GO:0034502	protein localization to chromosome	6/147	85/23174	1.70299e-05	0.000322195	0.000281326	67849/12615/14056/245000/22137/14841	6
Biological process	GO:0030071	regulation of mitotic metaphase/anaphase transition	5/147	51/23174	1.78147e-05	0.000331692	0.000289619	83560/12235/56150/22137/229841	5
Biological process	GO:1902850	microtubule cytoskeleton organization involved in mitosis	7/147	130/23174	1.9729e-05	0.000361595	0.000315728	66977/20460/12615/56150/16571/229841/20871	7
Biological process	GO:0045839	negative regulation of mitotic nuclear division	5/147	54/23174	2.362e-05	0.000419792	0.000366543	83560/12235/56150/22137/229841	5
Biological process	GO:1902099	regulation of metaphase/anaphase transition of cell cycle	5/147	54/23174	2.362e-05	0.000419792	0.000366543	83560/12235/56150/22137/229841	5
Biological process	GO:0007091	metaphase/anaphase transition of mitotic cell cycle	5/147	55/23174	2.585e-05	0.000452569	0.000395162	83560/12235/56150/22137/229841	5
Biological process	GO:0051304	chromosome separation	6/147	92/23174	2.67739e-05	0.00046185	0.000403266	83560/75178/12235/56150/22137/229841	6
Biological process	GO:0010965	regulation of mitotic sister chromatid separation	5/147	56/23174	2.82402e-05	0.000480084	0.000419187	83560/12235/56150/22137/229841	5
Biological process	GO:0090068	positive regulation of cell cycle process	9/147	248/23174	3.04006e-05	0.000508825	0.000444283	68612/237877/67849/20873/56190/14056/56150/57746/229841	9
Biological process	GO:0051310	metaphase plate congression	5/147	57/23174	3.07984e-05	0.000508825	0.000444283	67849/66977/52276/229841/268491	5
Biological process	GO:0044784	metaphase/anaphase transition of cell cycle	5/147	58/23174	3.35328e-05	0.000546306	0.000477009	83560/12235/56150/22137/229841	5
Biological process	GO:0006304	DNA modification	6/147	97/23174	3.61521e-05	0.000580909	0.000507224	13206/14056/71981/57746/72634/73708	6
Biological process	GO:0051306	mitotic sister chromatid separation	5/147	60/23174	3.95637e-05	0.000627138	0.000547588	83560/12235/56150/22137/229841	5
Biological process	GO:1905818	regulation of chromosome separation	5/147	62/23174	4.64019e-05	0.000725726	0.000633671	83560/12235/56150/22137/229841	5
Biological process	GO:0051784	negative regulation of nuclear division	5/147	66/23174	6.27939e-05	0.000969175	0.000846239	83560/12235/56150/22137/229841	5
Biological process	GO:0033047	regulation of mitotic sister chromatid segregation	5/147	67/23174	6.75138e-05	0.00102849	0.000898031	83560/12235/56150/22137/229841	5
Biological process	GO:0010948	negative regulation of cell cycle process	8/147	225/23174	9.77266e-05	0.00146966	0.00128324	83560/12235/56190/14056/56150/22137/229841/14841	8
Biological process	GO:0007076	mitotic chromosome condensation	3/147	15/23174	0.000107595	0.00159758	0.00139494	54392/67849/70099	3
Biological process	GO:0007080	mitotic metaphase plate congression	4/147	42/23174	0.000144223	0.00211467	0.00184643	67849/66977/52276/229841	4
Biological process	GO:0032465	regulation of cytokinesis	5/147	79/23174	0.000148235	0.00214666	0.00187437	19348/83560/101565/233406/20871	5
Biological process	GO:0006281	DNA repair	11/147	464/23174	0.000189579	0.00268922	0.00234811	107986/18973/75801/75178/67849/67196/245000/70099/218973/233826/268491	11
Biological process	GO:0001833	inner cell mass cell proliferation	3/147	18/23174	0.000190286	0.00268922	0.00234811	69270/99377/233826	3
Biological process	GO:0006261	DNA-dependent DNA replication	6/147	134/23174	0.000216761	0.00302691	0.00264296	20492/18973/237877/69270/12448/218973	6
Biological process	GO:0030261	chromosome condensation	4/147	47/23174	0.000224246	0.0030946	0.00270206	54392/67849/70099/243529	4
Biological process	GO:2001251	negative regulation of chromosome organization	6/147	144/23174	0.000319538	0.00435835	0.00380552	83560/12235/56150/22137/243529/229841	6
Biological process	GO:0048477	oogenesis	5/147	94/23174	0.000334584	0.00451112	0.00393891	75801/74434/57746/268491/20871	5
Biological process	GO:0007141	male meiosis I	3/147	22/23174	0.0003525	0.00464587	0.00405656	13206/75178/268491	3
Biological process	GO:0071459	protein localization to chromosome, centromeric region	3/147	22/23174	0.0003525	0.00464587	0.00405656	12615/22137/14841	3
Biological process	GO:1901989	positive regulation of cell cycle phase transition	5/147	96/23174	0.000368821	0.00480697	0.00419723	68612/237877/67849/14056/229841	5
Biological process	GO:0007286	spermatid development	7/147	216/23174	0.00046897	0.00604508	0.00527829	30054/74469/72891/268491/97165/27083/434794	7
Biological process	GO:0007052	mitotic spindle organization	5/147	105/23174	0.000556692	0.00709783	0.0061975	66977/20460/16571/229841/20871	5
Biological process	GO:0048515	spermatid differentiation	7/147	225/23174	0.000597719	0.00753897	0.00658269	30054/74469/72891/268491/97165/27083/434794	7
Biological process	GO:0007051	spindle organization	6/147	165/23174	0.000657695	0.0082072	0.00716615	219072/66977/20460/16571/229841/20871	6
Biological process	GO:0006323	DNA packaging	6/147	169/23174	0.000745472	0.00920461	0.00803705	66929/54392/66336/67849/70099/243529	6
Biological process	GO:0006513	protein monoubiquitination	4/147	67/23174	0.000873627	0.0106746	0.0093206	107815/107986/67196/243574	4
Biological process	GO:0008608	attachment of spindle microtubules to kinetochore	3/147	30/23174	0.000895438	0.0108283	0.00945481	83560/66977/229841	3
Biological process	GO:0006260	DNA replication	7/147	243/23174	0.000938894	0.011238	0.00981251	20492/18973/237877/69270/12448/245000/218973	7
Biological process	GO:0000281	mitotic cytokinesis	4/147	69/23174	0.000975754	0.0115612	0.0100947	19348/12615/16571/80986	4
Biological process	GO:0001832	blastocyst growth	3/147	31/23174	0.000986792	0.0115751	0.0101068	69270/99377/233826	3
Biological process	GO:0000079	regulation of cyclin-dependent protein serine/threonine kinase activity	4/147	71/23174	0.001086	0.0126126	0.0110128	12448/20460/12442/209091	4
Biological process	GO:1904029	regulation of cyclin-dependent protein kinase activity	4/147	75/23174	0.0013322	0.0153204	0.013377	12448/20460/12442/209091	4
Biological process	GO:0007143	female meiotic nuclear division	3/147	35/23174	0.00141045	0.0160627	0.0140252	75178/22137/268491	3
Biological process	GO:0051785	positive regulation of nuclear division	4/147	77/23174	0.00146885	0.0165669	0.0144655	68612/67849/57746/229841	4
Biological process	GO:0033260	nuclear DNA replication	3/147	37/23174	0.00165901	0.0185335	0.0161826	20492/237877/69270	3
Biological process	GO:0007099	centriole replication	3/147	38/23174	0.00179289	0.0198402	0.0173236	20873/20460/101565	3
Biological process	GO:0098534	centriole assembly	3/147	39/23174	0.00193334	0.0211945	0.018506	20873/20460/101565	3
Biological process	GO:0071103	DNA conformation change	6/147	210/23174	0.00226154	0.0245629	0.0214472	66929/54392/66336/67849/70099/243529	6
Biological process	GO:0045141	meiotic telomere clustering	2/147	12/23174	0.00252997	0.0272262	0.0237727	622554/320022	2
Biological process	GO:0001824	blastocyst development	5/147	149/23174	0.00264067	0.0281591	0.0245873	66929/69270/99377/233826/208908	5
Biological process	GO:0061640	cytoskeleton-dependent cytokinesis	4/147	92/23174	0.0028188	0.0297879	0.0260094	19348/12615/16571/80986	4
Biological process	GO:0051315	attachment of mitotic spindle microtubules to kinetochore	2/147	13/23174	0.00297756	0.0309086	0.026988	66977/229841	2
Biological process	GO:0090220	chromosome localization to nuclear envelope involved in homologous chromosome segregation	2/147	13/23174	0.00297756	0.0309086	0.026988	622554/320022	2
Biological process	GO:0051302	regulation of cell division	5/147	156/23174	0.00321704	0.0331016	0.0289028	19348/83560/101565/233406/20871	5
Biological process	GO:0051656	establishment of organelle localization	9/147	474/23174	0.0033314	0.0339803	0.0296701	622554/67849/66977/52276/12615/56150/229841/268491/320022	9
Biological process	GO:0034397	telomere localization	2/147	14/23174	0.0034594	0.0349817	0.0305445	622554/320022	2
Biological process	GO:0044786	cell cycle DNA replication	3/147	48/23174	0.00350997	0.0351897	0.030726	20492/237877/69270	3
Biological process	GO:0010639	negative regulation of organelle organization	8/147	399/23174	0.0040286	0.0400471	0.0349673	83560/12235/56150/101565/80986/22137/243529/229841	8
Biological process	GO:0006271	DNA strand elongation involved in DNA replication	2/147	16/23174	0.0045241	0.0445947	0.0389381	18973/69270	2
Biological process	GO:0001701	in utero embryonic development	9/147	498/23174	0.0045927	0.0448937	0.0391991	66929/20873/69270/99377/20460/12442/233826/12705/208908	9
Biological process	GO:0009994	oocyte differentiation	3/147	53/23174	0.00464566	0.045036	0.0393234	74434/268491/20871	3
Biological process	GO:0000082	G1/S transition of mitotic cell cycle	5/147	171/23174	0.00474899	0.0456604	0.0398686	18973/56190/12448/14056/14841	5
Biological process	GO:0007096	regulation of exit from mitosis	2/147	17/23174	0.00510607	0.0483018	0.042175	68612/67849	2
Biological process	GO:0034501	protein localization to kinetochore	2/147	17/23174	0.00510607	0.0483018	0.042175	22137/14841	2
Cellular component	GO:0098687	chromosomal region	23/152	298/23407	2.57637e-18	5.20427e-16	4.09507e-16	83560/54392/66336/60411/622554/66977/12235/66934/52276/12615/208628/14056/56150/17345/72155/68014/57746/218973/22137/26886/229841/320022/20871	23
Cellular component	GO:0000775	chromosome, centromeric region	19/152	189/23407	1.95589e-17	1.97545e-15	1.55442e-15	83560/54392/66336/60411/66977/12235/66934/52276/12615/208628/56150/17345/72155/68014/218973/22137/26886/229841/20871	19
Cellular component	GO:0000793	condensed chromosome	16/152	208/23407	5.0115e-13	3.37441e-11	2.65521e-11	54392/75801/60411/67849/66977/12235/66934/12615/17345/72891/70099/229841/97165/27083/20871/434794	16
Cellular component	GO:0000776	kinetochore	13/152	130/23407	2.95813e-12	1.49386e-10	1.17547e-10	83560/60411/66977/12235/66934/12615/208628/56150/72155/68014/22137/26886/229841	13
Cellular component	GO:0000778	condensed nuclear chromosome kinetochore	6/152	16/23407	5.15378e-10	1.97525e-08	1.55426e-08	60411/66977/12235/66934/12615/229841	6
Cellular component	GO:0000780	condensed nuclear chromosome, centromeric region	7/152	29/23407	5.86709e-10	1.97525e-08	1.55426e-08	60411/66977/12235/66934/12615/229841/20871	7
Cellular component	GO:0000779	condensed chromosome, centromeric region	8/152	50/23407	1.11953e-09	3.23066e-08	2.5421e-08	54392/60411/66977/12235/66934/12615/229841/20871	8
Cellular component	GO:0000794	condensed nuclear chromosome	11/152	155/23407	5.834e-09	1.47309e-07	1.15912e-07	75801/60411/66977/12235/66934/12615/72891/229841/27083/20871/434794	11
Cellular component	GO:0000777	condensed chromosome kinetochore	6/152	34/23407	7.86022e-08	1.76418e-06	1.38818e-06	60411/66977/12235/66934/12615/229841	6
Cellular component	GO:0005819	spindle	11/152	272/23407	1.73782e-06	3.51039e-05	2.76222e-05	19348/66934/52276/208628/56150/22137/233406/71836/229841/14841/20871	11
Cellular component	GO:0005875	microtubule associated complex	8/152	147/23407	5.46566e-06	0.000100369	7.89775e-05	19348/219072/52276/13417/16571/229841/20871/21647	8
Cellular component	GO:0030496	midbody	7/152	139/23407	3.53527e-05	0.000595104	0.000468268	19348/83560/52276/16571/233406/229841/20871	7
Cellular component	GO:0005874	microtubule	11/152	419/23407	9.60751e-05	0.00149286	0.00117468	19348/219072/208628/13417/16571/227613/80986/233406/229841/22144/20871	11
Cellular component	GO:0043186	P granule	3/152	16/23407	0.0001413	0.00178391	0.0014037	13206/57746/72634	3
Cellular component	GO:0045495	pole plasm	3/152	16/23407	0.0001413	0.00178391	0.0014037	13206/57746/72634	3
Cellular component	GO:0060293	germ plasm	3/152	16/23407	0.0001413	0.00178391	0.0014037	13206/57746/72634	3
Cellular component	GO:0001741	XY body	3/152	21/23407	0.000327686	0.00389368	0.00306381	107815/20873/245000	3
Cellular component	GO:0045120	pronucleus	3/152	23/23407	0.000432205	0.0048503	0.00381655	14056/21432/73708	3
Cellular component	GO:0045171	intercellular bridge	4/152	58/23407	0.000552194	0.0058707	0.00461947	19348/83560/52276/16571	4
Cellular component	GO:0097223	sperm part	7/152	238/23407	0.00095511	0.00964661	0.00759061	20527/11495/77485/75645/71854/13417/21647	7
Cellular component	GO:0061695	transferase complex, transferring phosphorus-containing groups	7/152	244/23407	0.00110341	0.0106138	0.00835164	18973/74469/226182/12448/68961/12442/209091	7
Cellular component	GO:0051233	spindle midzone	3/152	34/23407	0.001386	0.012726	0.0100137	52276/229841/20871	3
Cellular component	GO:1902554	serine/threonine protein kinase complex	4/152	82/23407	0.00201851	0.0173988	0.0136905	12448/68961/12442/209091	4
Cellular component	GO:0000803	sex chromosome	3/152	39/23407	0.00206718	0.0173988	0.0136905	107815/20873/245000	3
Cellular component	GO:0000307	cyclin-dependent protein kinase holoenzyme complex	3/152	42/23407	0.00256008	0.0206854	0.0162767	12448/12442/209091	3
Cellular component	GO:0000795	synaptonemal complex	4/152	94/23407	0.00331465	0.0247985	0.0195131	75801/72891/27083/434794	4
Cellular component	GO:0099086	synaptonemal structure	4/152	94/23407	0.00331465	0.0247985	0.0195131	75801/72891/27083/434794	4
Cellular component	GO:0000940	condensed chromosome outer kinetochore	2/152	14/23407	0.0036219	0.0252284	0.0198514	12235/229841	2
Cellular component	GO:0072687	meiotic spindle	2/152	14/23407	0.0036219	0.0252284	0.0198514	71836/20871	2
Cellular component	GO:0033391	chromatoid body	2/152	15/23407	0.00416137	0.0279268	0.0219747	13206/57746	2
Cellular component	GO:1902911	protein kinase complex	4/152	101/23407	0.0042858	0.0279268	0.0219747	12448/68961/12442/209091	4
Cellular component	GO:0010369	chromocenter	2/152	16/23407	0.00473567	0.029685	0.0233581	52276/57746	2
Cellular component	GO:0005876	spindle microtubule	3/152	53/23407	0.00495954	0.029685	0.0233581	208628/229841/20871	3
Cellular component	GO:0000790	nuclear chromatin	8/152	404/23407	0.00499648	0.029685	0.0233581	107815/66929/67849/226182/12615/14056/60406/97165	8
Cellular component	GO:0005871	kinesin complex	3/152	56/23407	0.00578622	0.0333947	0.0262773	19348/16571/229841	3
Cellular component	GO:0045277	respiratory chain complex IV	2/152	19/23407	0.00666285	0.0369546	0.0290784	75483/78174	2
Cellular component	GO:0005814	centriole	4/152	115/23407	0.00676892	0.0369546	0.0290784	20873/20460/101565/215707	4
Molecular function	GO:0004674	protein serine/threonine kinase activity	11/149	456/22727	0.000216963	0.0440436	0.0408805	52033/110542/77485/20873/12235/68961/245000/17279/22137/14841/20871	11
