# Supplementary material for: MeiosisOnline: A Manually Curated Database for Tracking and Predicting Genes Associated With Meiosis
Source: Front Cell Dev Biol. 2021 Aug 13;9:673073. doi: 10.3389/fcell.2021.673073 (PMC8415030; doi:10.3389/fcell.2021.673073)
Supplement: Supplementary file 13 [file Table_8.XLSX]

## Sheet: Sheet1
Supplementary Table 8. The same GO term enriched in both known and GAS predicted genes in meiosis
ONTOLOGY	ID	Description
Biological process	GO:0051321	meiotic cell cycle
Biological process	GO:1903046	meiotic cell cycle process
Biological process	GO:0140013	meiotic nuclear division
Biological process	GO:0000280	nuclear division
Biological process	GO:0048285	organelle fission
Biological process	GO:0022412	cellular process involved in reproduction in multicellular organism
Biological process	GO:0007127	meiosis I
Biological process	GO:0061982	meiosis I cell cycle process
Biological process	GO:0007059	chromosome segregation
Biological process	GO:0098813	nuclear chromosome segregation
Biological process	GO:0045132	meiotic chromosome segregation
Biological process	GO:0007292	female gamete generation
Biological process	GO:0007281	germ cell development
Biological process	GO:0007140	male meiotic nuclear division
Biological process	GO:0045143	homologous chromosome segregation
Biological process	GO:0070192	chromosome organization involved in meiotic cell cycle
Biological process	GO:0006281	DNA repair
Biological process	GO:0007129	synapsis
Biological process	GO:0051783	regulation of nuclear division
Biological process	GO:0048477	oogenesis
Biological process	GO:0045787	positive regulation of cell cycle
Biological process	GO:0007346	regulation of mitotic cell cycle
Biological process	GO:0045786	negative regulation of cell cycle
Biological process	GO:0090068	positive regulation of cell cycle process
Biological process	GO:0044770	cell cycle phase transition
Biological process	GO:0000819	sister chromatid segregation
Biological process	GO:1901987	regulation of cell cycle phase transition
Biological process	GO:0044772	mitotic cell cycle phase transition
Biological process	GO:0033044	regulation of chromosome organization
Biological process	GO:0140014	mitotic nuclear division
Biological process	GO:1901990	regulation of mitotic cell cycle phase transition
Biological process	GO:0007141	male meiosis I
Biological process	GO:0007143	female meiotic nuclear division
Biological process	GO:0051983	regulation of chromosome segregation
Biological process	GO:0010948	negative regulation of cell cycle process
Biological process	GO:0051304	chromosome separation
Biological process	GO:0000075	cell cycle checkpoint
Biological process	GO:0007088	regulation of mitotic nuclear division
Biological process	GO:0045930	negative regulation of mitotic cell cycle
Biological process	GO:0010639	negative regulation of organelle organization
Biological process	GO:0051784	negative regulation of nuclear division
Biological process	GO:0009994	oocyte differentiation
Biological process	GO:0000070	mitotic sister chromatid segregation
Biological process	GO:2001251	negative regulation of chromosome organization
Biological process	GO:0006305	DNA alkylation
Biological process	GO:0006306	DNA methylation
Biological process	GO:0033045	regulation of sister chromatid segregation
Biological process	GO:0048515	spermatid differentiation
Biological process	GO:0051985	negative regulation of chromosome segregation
Biological process	GO:0044728	DNA methylation or demethylation
Biological process	GO:0034502	protein localization to chromosome
Biological process	GO:0007286	spermatid development
Biological process	GO:0071103	DNA conformation change
Biological process	GO:0006260	DNA replication
Biological process	GO:1901989	positive regulation of cell cycle phase transition
Biological process	GO:0006304	DNA modification
Biological process	GO:0033047	regulation of mitotic sister chromatid segregation
Biological process	GO:0007093	mitotic cell cycle checkpoint
Biological process	GO:0033046	negative regulation of sister chromatid segregation
Biological process	GO:1901988	negative regulation of cell cycle phase transition
Biological process	GO:0045839	negative regulation of mitotic nuclear division
Biological process	GO:0051303	establishment of chromosome localization
Biological process	GO:0050000	chromosome localization
Biological process	GO:0051785	positive regulation of nuclear division
Biological process	GO:1905819	negative regulation of chromosome separation
Biological process	GO:0033048	negative regulation of mitotic sister chromatid segregation
Biological process	GO:0001701	in utero embryonic development
Biological process	GO:1905818	regulation of chromosome separation
Biological process	GO:0006323	DNA packaging
Biological process	GO:0010965	regulation of mitotic sister chromatid separation
Biological process	GO:0051656	establishment of organelle localization
Biological process	GO:1901991	negative regulation of mitotic cell cycle phase transition
Biological process	GO:2000816	negative regulation of mitotic sister chromatid separation
Biological process	GO:0044784	metaphase/anaphase transition of cell cycle
Biological process	GO:1902100	negative regulation of metaphase/anaphase transition of cell cycle
Biological process	GO:0051306	mitotic sister chromatid separation
Biological process	GO:0007051	spindle organization
Biological process	GO:1902099	regulation of metaphase/anaphase transition of cell cycle
Biological process	GO:0007091	metaphase/anaphase transition of mitotic cell cycle
Biological process	GO:0045841	negative regulation of mitotic metaphase/anaphase transition
Biological process	GO:0043046	DNA methylation involved in gamete generation
Biological process	GO:0000079	regulation of cyclin-dependent protein serine/threonine kinase activity
Biological process	GO:0030071	regulation of mitotic metaphase/anaphase transition
Biological process	GO:1904029	regulation of cyclin-dependent protein kinase activity
Biological process	GO:0051302	regulation of cell division
Biological process	GO:1902850	microtubule cytoskeleton organization involved in mitosis
Biological process	GO:0090220	chromosome localization to nuclear envelope involved in homologous chromosome segregation
Biological process	GO:0034397	telomere localization
Biological process	GO:0007094	mitotic spindle assembly checkpoint
Biological process	GO:0031577	spindle checkpoint
Biological process	GO:0071173	spindle assembly checkpoint
Biological process	GO:0071174	mitotic spindle checkpoint
Biological process	GO:0000082	G1/S transition of mitotic cell cycle
Biological process	GO:0045141	meiotic telomere clustering
Biological process	GO:0034587	piRNA metabolic process
Biological process	GO:0000910	cytokinesis
Biological process	GO:0007052	mitotic spindle organization
Biological process	GO:0008608	attachment of spindle microtubules to kinetochore
Biological process	GO:0030261	chromosome condensation
Biological process	GO:0071824	protein-DNA complex subunit organization
Biological process	GO:0071459	protein localization to chromosome, centromeric region
Biological process	GO:0051310	metaphase plate congression
Biological process	GO:0061640	cytoskeleton-dependent cytokinesis
Biological process	GO:0032465	regulation of cytokinesis
Biological process	GO:0007096	regulation of exit from mitosis
Biological process	GO:0006261	DNA-dependent DNA replication
Biological process	GO:0006513	protein monoubiquitination
Biological process	GO:0001824	blastocyst development
Biological process	GO:0034501	protein localization to kinetochore
Biological process	GO:0007080	mitotic metaphase plate congression
Biological process	GO:0044786	cell cycle DNA replication
Biological process	GO:0065004	protein-DNA complex assembly
Biological process	GO:0000281	mitotic cytokinesis
Biological process	GO:0001832	blastocyst growth
Biological process	GO:0001833	inner cell mass cell proliferation
Biological process	GO:0051315	attachment of mitotic spindle microtubules to kinetochore
Biological process	GO:0007076	mitotic chromosome condensation
Biological process	GO:0033260	nuclear DNA replication
Cellular component	GO:0000793	condensed chromosome
Cellular component	GO:0000794	condensed nuclear chromosome
Cellular component	GO:0098687	chromosomal region
Cellular component	GO:0005819	spindle
Cellular component	GO:0000775	chromosome, centromeric region
Cellular component	GO:0000795	synaptonemal complex
Cellular component	GO:0099086	synaptonemal structure
Cellular component	GO:0000790	nuclear chromatin
Cellular component	GO:0000779	condensed chromosome, centromeric region
Cellular component	GO:0000776	kinetochore
Cellular component	GO:0000803	sex chromosome
Cellular component	GO:0000780	condensed nuclear chromosome, centromeric region
Cellular component	GO:0005876	spindle microtubule
Cellular component	GO:0001741	XY body
Cellular component	GO:0000940	condensed chromosome outer kinetochore
Cellular component	GO:0005874	microtubule
Cellular component	GO:0000777	condensed chromosome kinetochore
Cellular component	GO:0072687	meiotic spindle
Cellular component	GO:0045120	pronucleus
Cellular component	GO:0000307	cyclin-dependent protein kinase holoenzyme complex
Cellular component	GO:1902911	protein kinase complex
Cellular component	GO:0061695	transferase complex, transferring phosphorus-containing groups
Cellular component	GO:0030496	midbody
Cellular component	GO:1902554	serine/threonine protein kinase complex
Cellular component	GO:0000778	condensed nuclear chromosome kinetochore
Cellular component	GO:0010369	chromocenter
Cellular component	GO:0043186	P granule
Cellular component	GO:0045495	pole plasm
Cellular component	GO:0060293	germ plasm
Cellular component	GO:0051233	spindle midzone
Cellular component	GO:0005875	microtubule associated complex
Cellular component	GO:0045171	intercellular bridge
Molecular function	GO:0004674	protein serine/threonine kinase activity
